# Supplementary material for: Broadly neutralizing nanobodies target a defined structural pivot site on the RSV fusion protein
Source: EMBO Mol Med. 2026 Apr 7;18(5):1866–83. doi: 10.1038/s44321-026-00412-w (PMC13179361; doi:10.1038/s44321-026-00412-w)
Supplement: Supplementary file 5 — Source data Fig. 3 [file 44321_2026_412_MOESM5_ESM.zip]

Archive with 49 entries (24 files):
- Source Data-Figure 3/
- Source Data-Figure 3/3A/
- Source Data-Figure 3/3A/RSV A2-neutralization-1G9-1D8-Fc/
- Source Data-Figure 3/3A/RSV A2-neutralization-1G9-1D8-Fc/HTS - FITC-1.tif
- Source Data-Figure 3/3A/RSV A2-neutralization-1G9-1D8-his/
- Source Data-Figure 3/3A/RSV A2-neutralization-1G9-1D8-his/HTS - FITC-1.tif
- Source Data-Figure 3/3A/RSV A2-neutralization-PVZ-nirsevimab-Fc/
- Source Data-Figure 3/3A/RSV A2-neutralization-PVZ-nirsevimab-Fc/HTS - FITC-1.tif
- Source Data-Figure 3/3A/RSV A2-neutralization.xlsx
- Source Data-Figure 3/3B/
- Source Data-Figure 3/3B/20251101-RSV B neutralization .xlsx
- Source Data-Figure 3/3B/RSV B-neutralization-1G9-1D8-Fc/
- Source Data-Figure 3/3B/RSV B-neutralization-1G9-1D8-Fc/HTS - FITC-1.tif
- Source Data-Figure 3/3B/RSV B-neutralization-1G9-1D8-His/
- Source Data-Figure 3/3B/RSV B-neutralization-1G9-1D8-His/HTS - FITC-1.tif
- Source Data-Figure 3/3B/RSV B-neutralization-PVZ-nirsevimab-Fc/
- Source Data-Figure 3/3B/RSV B-neutralization-PVZ-nirsevimab-Fc/HTS - FITC-1.tif
- Source Data-Figure 3/3C/
- Source Data-Figure 3/3C/RSV Long neutralization.csv
- Source Data-Figure 3/3C/RSV Long-neutralization PVZ-nirsevimab-Fc-100nM/
- Source Data-Figure 3/3C/RSV Long-neutralization PVZ-nirsevimab-Fc-100nM/HTS - FITC-1.tif
- Source Data-Figure 3/3C/RSV Long-neutralization1G9-1D8-Fc--100nM/
- Source Data-Figure 3/3C/RSV Long-neutralization1G9-1D8-Fc--100nM/HTS - FITC-1.tif
- Source Data-Figure 3/3C/RSV Long-neutralization1G9-1D8-His-100nM/
- Source Data-Figure 3/3C/RSV Long-neutralization1G9-1D8-His-100nM/HTS - FITC-1.tif
- Source Data-Figure 3/3D/
- Source Data-Figure 3/3D/RSV A2-fusion inhibition -1G9-1D8-Fc/
- Source Data-Figure 3/3D/RSV A2-fusion inhibition -1G9-1D8-Fc/HTS - FITC-1.tif
- Source Data-Figure 3/3D/RSV A2-fusion inhibition -1G9-1D8-His/
- Source Data-Figure 3/3D/RSV A2-fusion inhibition -1G9-1D8-His/HTS - FITC-1.tif
- Source Data-Figure 3/3D/RSV A2-fusion inhibition -PVZ-nirsevimab-Fc/
- Source Data-Figure 3/3D/RSV A2-fusion inhibition -PVZ-nirsevimab-Fc/HTS - FITC-1.tif
- Source Data-Figure 3/3D/RSVA2-fusion inhibition.xlsx
- Source Data-Figure 3/3E/
- Source Data-Figure 3/3E/RSV B Fusion inhibition.xlsx
- Source Data-Figure 3/3E/RSV B-Fusion inhibition-1G9-1D8-Fc/
- Source Data-Figure 3/3E/RSV B-Fusion inhibition-1G9-1D8-Fc/HTS - FITC-1.tif
- Source Data-Figure 3/3E/RSV B-Fusion inhibition-1G9-1D8-His/
- Source Data-Figure 3/3E/RSV B-Fusion inhibition-1G9-1D8-His/HTS - FITC-1.tif
- Source Data-Figure 3/3E/RSV B-Fusion inhibition-PVZ-8897-Fc/
- Source Data-Figure 3/3E/RSV B-Fusion inhibition-PVZ-8897-Fc/HTS - FITC-1.tif
- Source Data-Figure 3/3F/
- Source Data-Figure 3/3F/20251110-RSV Long-fusion inhibition .CSV
- Source Data-Figure 3/3F/RSV Long-fusion inhibition-1G9-1D8-Fc/
- Source Data-Figure 3/3F/RSV Long-fusion inhibition-1G9-1D8-Fc/HTS - FITC-1.tif
- Source Data-Figure 3/3F/RSV Long-fusion inhibition-1G9-1D8-his/
- Source Data-Figure 3/3F/RSV Long-fusion inhibition-1G9-1D8-his/HTS - FITC-1.tif
- Source Data-Figure 3/3F/RSV Long-fusion inhibition-PVZ-nirsevimab-Fc/
- Source Data-Figure 3/3F/RSV Long-fusion inhibition-PVZ-nirsevimab-Fc/HTS - FITC-1.tif
