# Supplementary material for: Broadly neutralizing nanobodies target a defined structural pivot site on the RSV fusion protein
Source: EMBO Mol Med. 2026 Apr 7;18(5):1866–83. doi: 10.1038/s44321-026-00412-w (PMC13179361; doi:10.1038/s44321-026-00412-w)
Supplement: Supplementary file 5 — Source data Fig. 3 [file 44321_2026_412_MOESM5_ESM.zip › Source Data-Figure 3/3A/RSV A2-neutralization.xlsx]

## Sheet: Sheet1
Plate Name	"251101-A2-neutralization-1G9-1D8-Fc"
Plate ID	"2764"
Description	""
Acquisition User	"MolDev"
Z Step	"1"
Measurement	"% Positive W2 (MultiWaveScoring)"
	"01"	"02"	"03"	"04"	"05"	"06"	"07"	"08"	"09"	"10"	"11"	"12"
A	""	""	""	""	""	""	""	""	""	""	""	""
B	""	0.073556	0.045641	0	1.06677	3.59981	4.09306	11.9257	14.7607	28.5963	0	""	28.5963	99.6795	99.7974	99.9903	95.4825	84.7789	82.6947	49.5971	37.6175
C	""	0	0.042827	0.264085	0.140449	7.14628	11.803	21.4518	13.5273	21.6305	0	""	21.6305	99.9903	99.8093	98.8744	99.3968	69.793	50.1156	9.34364	42.8294
D	""	0.093153	0.091533	0	0.631374	7.19807	9.40499	20.16	23.4347	17.0327	0.046642	""	17.0327	99.5967	99.6035	99.9903	97.3223	69.5741	60.2486	14.8023	0.964704
E	""	0.046816	0	0.679656	2.722	1.90343	11.7709	17.1948	20.1731	24.4193	0.142586	""	24.4193	99.7925	99.9903	97.1183	88.4882	91.9472	50.2512	27.332	14.7469
F	""	0	0	0.27137	0.140056	3.3787	21.2947	13.9937	12.0235	29.1216	0	""	29.1216	99.9903	99.9903	98.8436	99.3985	85.7133	10.0075	40.8586	49.1838
G	""	0.039401	0	6.35514	6.49606	10.495	5.21372	17.0245	21.2809	21.1914	0	""	21.1914	99.8238	99.9903	73.136	72.5406	55.6426	77.9592	28.0516	10.0658
H	""	""	""	""	""	""	""	""	""	""	""	""	23.6653
Plate Name	"251101-A2-neutralization-PVZ-8897-Fc"
Plate ID	"2765"
Description	""
Acquisition User	"MolDev"
Z Step	"1"
Measurement	"% Positive W2 (MultiWaveScoring)"
	"01"	"02"	"03"	"04"	"05"	"06"	"07"	"08"	"09"	"10"	"11"	"12"
A	""	""	""	""	""	""	""	""	""	""	""	""
B	""	5.31128	9.44541	15.0097	24.3039	14.1188	13.936	22.605	22.2656	27.8662	0	""	27.8662	72.335	50.8015	21.8187	-26.5922	26.4591	27.4113	-17.7431	-15.9752
C	""	10.839	3.27122	13.4669	16.0192	13.5908	10.4352	21.5177	11.4458	14.9635	0.087413	""	14.9635	43.5427	82.9611	29.8547	16.5605	29.2093	45.646	-12.0796	40.382
D	""	14.5098	10.1848	9.59569	8.9614	18.0287	21.3608	25.3348	12.3824	20.7589	0	""	20.7589	24.4225	46.9502	50.0188	53.3226	6.09358	-11.2624	-31.9618	35.5036
E	""	0	0	0.043271	0	0	3.44828	2.47302	14.8488	13.2057	0.043459	""	13.2057	100	100	99.7746	100	100	82.0389	87.1187	22.6568
F	""	0.044984	0.043365	0.045704	0	0	0	7.09152	12.2299	12.6732	0	""	19.1986	99.7657	99.7741	99.7619	100	100	100	63.0623	36.2979
G	""	0	0.089445	0	0.045372	0	0.091785	9.42308	11.7287	32.376	0	""		100	99.5341	100	99.7637	100	99.5219	50.9178	38.9085
H	""	""	""	""	""	""	""	""	""	""	""	""
Plate Name	"251101-A2-neutralization-1G9-1D8-His"
Plate ID	"2766"
Description	""
Acquisition User	"MolDev"
Z Step	"1"
Measurement	"% Positive W2 (MultiWaveScoring)"
	"01"	"02"	"03"	"04"	"05"	"06"	"07"	"08"	"09"	"10"	"11"	"12"
A	""	""	""	""	""	""	""	""	""	""	""	""
B	""	0.039386	0	0.041459	0	3.52645	9.81098	13.1689	20.2506	20.5882	0	""	20.5882	99.8053	100	99.795	100	82.5635	51.4898	34.8866	-0.128705
C	""	0	0	0.080128	0.042608	8.62211	10.0942	16.8259	28.8562	11.2434	0	""	11.2434	100	100	99.6038	99.7893	57.3681	50.0894	16.8047	-42.6789
D	""	0	0	0	2.94494	8.24524	5.74939	17.3718	17.8633	22.5548	0	""	22.5548	100	100	100	85.4388	59.2316	71.5723	14.1055	11.6753
E	""	0.077791	3.39956	10.1213	12.2449	21.7346	15.9962	22.7694	20.2688	20.8914	0	""	20.8914	99.6154	83.1909	49.9554	39.4553	-7.46631	20.9071	-12.5829	-0.218694
F	""	0	0.903614	8.80503	8.30742	19.851	15.7036	27.7627	26.5706	18.7222	0.085106	""	18.7222	100	95.5321	56.4637	58.9241	1.84711	22.3538	-37.2721	-31.3778
G	""	0	1.34341	3.37662	12.9364	18.8169	35.2454	25.6996	21.0861	27.3474	0.246711	""	27.3474	100	93.3575	83.3044	36.0362	6.9602	-74.2702	-27.0712	-4.25982
H	""	""	""	""	""	""	""	""	""	""	""	""	20.2246
