# Supplementary material for: Broadly neutralizing nanobodies target a defined structural pivot site on the RSV fusion protein
Source: EMBO Mol Med. 2026 Apr 7;18(5):1866–83. doi: 10.1038/s44321-026-00412-w (PMC13179361; doi:10.1038/s44321-026-00412-w)
Supplement: Supplementary file 5 — Source data Fig. 3 [file 44321_2026_412_MOESM5_ESM.zip › Source Data-Figure 3/3B/20251101-RSV B neutralization .xlsx]

## Sheet: 20251101-数据分析-RSVB 
Plate Name	"251101-B-neutralization-1G9-1D8-Fc"
Plate ID	"2751"
Description	""
Acquisition User	"MolDev"
Z Step	"1"
Measurement	"% Positive W2 (MultiWaveScoring)"									Virus	cell
	"01"	"02"	"03"	"04"	"05"	"06"	"07"	"08"	"09"	"10"	"11"	"12"
A	""	""	""	""	""	""	""	""	""	""	""	""
B	""	0	0	0.031888	0.062073	0.905563	11.9862	24.531	25.5876	21.2573	0	""		100	100	99.85	99.708	95.74	43.6137	-15.4004	-20.3709	1G9-Fc
C	""	0.092393	0	0	1.41509	3.60892	14.4564	14.7947	11.7852	13.8988	0.093168	""	13.8988	99.3596	100	100	90.1918	74.9861	-0.199201	-2.544	18.3152
D	""	0	0	0	0	2.05664	6.63302	10.0258	13.6777	15.4027	0.09772	""	15.4027	100	100	100	100	85.7452	54.0257	30.5099	5.19807
E	""	0	0	0.065189	1.45349	7.48775	9.79418	15.1504	11.3179	12.8958	0	""	12.8958	100	100	99.5482	89.9257	48.1014	32.1153	-5.00941	21.5542	1D8-Fc
F	""	0.09637	0	0.064558	0	1.489	4.87036	11.3818	14.2396	14.212	0	""	14.212	99.332	100	99.5525	100	89.6795	66.2429	21.1113	1.30347
G	""	0	0.032938	0	1.6242	3.20405	3.73672	8.33915	12.412	15.729	0.034083	""	15.729	100	99.7717	100	88.7425	77.7923	74.1003	42.2003	13.9708
H	""	""	""	""	""	""	""	""	""	""	""	""	14.4277
Plate Name	"251101-B-neutralization-PVZ-8897-Fc"
Plate ID	"2752"
Description	""
Acquisition User	"MolDev"
Z Step	"1"
Measurement	"% Positive W2 (MultiWaveScoring)"									Virus	cell
	"01"	"02"	"03"	"04"	"05"	"06"	"07"	"08"	"09"	"10"	"11"	"12"
A	""	""	""	""	""	""	""	""	""	""	""	""
B	""	0	0.245474	4.93865	9.14444	15.2006	11.8271	12.1354	11.5874	18.7355	0	""	18.7355	100	98.3341	66.4831	37.9398	-3.16122	19.7336	17.6412	21.3603	PVZ
C	""	0	1.31086	4.47566	9.96479	8.06115	10.0666	13.8208	12.3158	19.5821	0	""	19.5821	100	91.1036	69.6252	32.3724	45.2918	31.6815	6.203	16.4169
D	""	0	1.60025	4.74476	7.47885	12.7494	9.71512	13.0864	10.6682	9.40392	0	""	9.40392	100	89.1397	67.799	49.2436	13.4742	34.0668	11.1871	27.5986
E	""	5.35492	9.89726	9.34183	12.6113	9.83665	9.73011	10.1799	11.3544	14.0977	0.058703	""	14.0977	63.658	32.8307	36.6002	14.4115	33.2421	33.9651	30.9125	22.9416	Nirsevimab
F	""	9.00753	8.70588	12.6677	10.6413	10.9508	10.8752	11.7916	10.8205	10.912	0	""	10.912	38.869	40.9162	14.0287	27.7812	25.6807	26.1938	19.9745	26.565
G	""	9.01804	5.81435	12.4099	14.0149	13.9491	11.9749	17.5893	13.6557	15.6776	0	""	15.6776	38.7977	60.54	15.7783	4.88571	5.33227	18.7305	-19.3725	7.32348
H	""	""	""	""	""	""	""	""	""	""	""	""	14.7348
Plate Name	"251101-B-neutralization-1G9-1D8-His"
Plate ID	"2753"
Description	""
Acquisition User	"MolDev"
Z Step	"1"
Measurement	"% Positive W2 (MultiWaveScoring)"									Virus	cell
	"01"	"02"	"03"	"04"	"05"	"06"	"07"	"08"	"09"	"10"	"11"	"12"
A	""	""	""	""	""	""	""	""	""	""	""	""
B	""	0	0	0	0	4.13329	13.281	14.6869	9.55556	10.7654	0	""	10.7654	100	100	100	100	68.5243	-1.13694	-11.8431	27.2329	1G9-His
C	""	0	0	0	0	3.67601	6.35406	9.25394	13.0974	10.0858	0	""	10.0858	100	100	100	100	72.0066	51.6128	29.5298	0.2612
D	""	0	0	0.03075	0	4.66223	5.65611	9.88474	9.43012	16.4873	0	""	16.4873	100	100	99.7658	100	64.4964	56.9278	24.7261	28.1881
E	""	0	0	0.031377	5.35602	11.4032	12.1473	10.741	11.2763	13.1317	0	""	13.1317	100	100	99.7611	59.213	13.1628	7.49636	18.2056	14.1292	1D8-His
F	""	0.03023	0.029985	0.186335	6.41065	10.3777	11.395	13.8054	11.7892	8.73505	0	""	8.73505	99.7698	99.7717	98.581	51.1819	20.9722	13.2252	-5.13033	10.2234
G	""	0	0	0.060478	5.94629	11.0482	12.0262	13.6381	12.2411	9.74323	0	""	9.74323	100	100	99.5395	54.718	15.8662	8.41856	-3.85632	6.78206
H	""	""	""	""	""	""	""	""	""	""	""	""	11.4914
