# Supplementary material for: Broadly neutralizing nanobodies target a defined structural pivot site on the RSV fusion protein
Source: EMBO Mol Med. 2026 Apr 7;18(5):1866–83. doi: 10.1038/s44321-026-00412-w (PMC13179361; doi:10.1038/s44321-026-00412-w)
Supplement: Supplementary file 5 — Source data Fig. 3 [file 44321_2026_412_MOESM5_ESM.zip › Source Data-Figure 3/3C/RSV Long neutralization.csv]

Plate Name	"251015-Long-neutralizatio1G9-1D8-Fc-1-100nM"
Plate ID	"2721"
Description	""
Acquisition User	"MolDev"
Z Step	"1"
Measurement	"% Positive W2 (MultiWaveScoring)"
	"01"	"02"	"03"	"04"	"05"	"06"	"07"	"08"	"09"	"10"	"11"	"12"
A	""	""	""	""	""	""	""	""	""	""	""	""
B	""	2.03652	0.358974	0.235183	15.8932	49.9448	68.0851	68.2272	62.3718	64.4428	0.03252	""	64.4428		96.5457156	99.39111902	99.60108962	73.04242885	15.28512196	-15.4839131	-15.72493887	-5.79318428	1G9-Fc
C	""	0.813008	0.424128	0.450113	11.9548	48.7094	61.5633	62.7097	64.6491	58.2949	1.38086	""	58.2949		98.62100011	99.28060675	99.23653177	79.7226253	17.38057054	-4.421830727	-6.366320167	-9.655872523
D	""	0.94697	0.132333	0.50077	9.43033	51.4683	61.806	63.1055	62.1309	56.6092	0	""	56.6092		98.39377777	99.77554072	99.15060888	84.00455591	12.70100676	-4.833491219	-7.037664306	-5.384576895
E	""	2.36427	0.304414	1.09589	21.1217	52.6685	58.2456	57.8231	59.1089	55.4276	0	""	55.4276		95.98979584	99.48366207	98.14118411	64.17400331	10.66526337	1.205552922	1.922184803	-0.258750754	1D8-Fc
F	""	0.528821	0.314183	1.43105	16.4533	52.562	60.2723	61.7532	58.5569	57.395	0.387973	""	57.395		99.10302961	99.46709218	97.57269573	72.09240396	10.84590549	-2.232075086	-4.743933435	0.677535159
G	""	1.71053	0.071556	0.073801	31.1566	55.9517	63.5762	60.0821	63.1042	61.5686	0.060643	""	61.5686		97.0986501	99.87862885	99.87482095	47.15310565	5.096397589	-7.836051587	-1.909463527	-7.035459285
H	""	""	""	""	""	""	""	""	""	""	""	""	58.95635
Plate Name	"251015-Long-neutralizatio 1D8-1G9-His-1-100nM"
Plate ID	"2724"
Description	""
Acquisition User	"MolDev"
Z Step	"1"
Measurement	"% Positive W2 (MultiWaveScoring)"
	"01"	"02"	"03"	"04"	"05"	"06"	"07"	"08"	"09"	"10"	"11"	"12"
A	""	""	""	""	""	""	""	""	""	""	""	""
B	""	0.137174	0.078309	0.075075	14.8994	54.3898	60.6784	62.528	62.8886	61.7006	0.030703	""	61.7006		99.75187957	99.85835462	99.86420429	73.04995455	1.619690605	-9.755133603	-13.10069141	-13.75294495		1G9-his
C	""	0.071098	0	0	16.2706	55.4608	57.9614	59.9094	57.5043	56.512	0.028843	""	56.512		99.87139789	100	100	70.56972701	-0.317534966	-4.840622047	-8.364165849	-4.013819238
D	""	0.067522	0	0	20.6367	51.6579	57.2444	58.6287	54.0441	53.009	0.030377	""	53.009		99.87786616	100	100	62.67232218	6.561153291	-3.54371193	-6.047634767	2.244993014
E	""	0.038956	0	3.30692	33.8213	55.2782	59.375	58.2157	53.7518	50.5109	0.119225	""	50.5109		99.92953636	100	94.01844072	38.82400821	0.012752045	-7.397542744	-5.30060007	2.773705464		1D8-His
F	""	0.035311	0	0.72896	38.0535	47.9705	54.9239	55.4229	57.3108	53.7113	0.059791	""	53.7113		99.93612944	100	98.68145663	31.16880181	13.23092507	0.65361014	-0.248981419	-3.663816298
G	""	0.10084	0.031696	6.39741	40.6498	59.6286	58.9415	59.2935	56.0108	56.2677	0.029265	""	56.2677		99.81760054	99.94266825	88.42836019	26.4726125	-7.856254607	-6.613427632	-7.250125486	-1.312375362
H	""	""	""	""	""	""	""	""	""	""	""	""	55.28525
Plate Name	"251015-Long-neutralizatio PVZ-8897-Fc-1-100nM"
Plate ID	"2722"
Description	""
Acquisition User	"MolDev"
Z Step	"1"
Measurement	"% Positive W2 (MultiWaveScoring)"
	"01"	"02"	"03"	"04"	"05"	"06"	"07"	"08"	"09"	"10"	"11"	"12"
A	""	""	""	""	""	""	""	""	""	""	""	""
B	""	0.541667	0.737379	13.1175	24.5459	39.984	48.9649	51.436	51.5055	47.2345	0.067069	""	47.2345		98.80866086	98.37821307	71.14944948	46.01389533	12.05943114	-7.693106242	-13.1280287	-13.28088658	PVZ
C	""	0.322581	1.55199	11.2426	26.6259	43.9344	42.2565	48.7477	44.9269	41.518	0.032165	""	41.518		99.29051729	96.58656254	75.27309325	41.43915585	3.37094517	7.061308327	-7.215397869	1.188046646
D	""	0.629987	0.557297	9.1844	19.4008	40.131	49.6542	47.4701	40.2226	43.8256	0	""	43.8256		98.61441039	98.77428433	79.79988594	57.32999729	11.73612023	-9.209148511	-4.405452122	11.53465574
E	""	0.17321	0.232739	0	0.035804	0.182949	20.4946	32.7153	39.819	41.4526	0.031319	""	41.4526		99.61904297	99.48811524	100	99.9212529	99.59762307	54.92430016	28.04616616	12.42233115	nirsevimab
F	""	0.036166	0.102319	0	0.10985	1.59864	13.1649	39.2815	39.3131	45.7346	0	""	45.7346		99.92045672	99.77496021	100	99.75839657	96.48396081	71.04519821	13.60450541	13.53500456
G	""	0.068942	0.066489	0.101798	0.215827	2.36707	18.0566	41.6704	41.2537	53.0371	0	""	53.0371		99.84836938	99.85376449	99.77610609	99.5253114	94.79388049	60.28642268	8.350373138	9.266860609
H	""	""	""	""	""	""	""	""	""	""	""	""	45.46706667
