# Supplementary material for: Broadly neutralizing nanobodies target a defined structural pivot site on the RSV fusion protein
Source: EMBO Mol Med. 2026 Apr 7;18(5):1866–83. doi: 10.1038/s44321-026-00412-w (PMC13179361; doi:10.1038/s44321-026-00412-w)
Supplement: Supplementary file 5 — Source data Fig. 3 [file 44321_2026_412_MOESM5_ESM.zip › Source Data-Figure 3/3D/RSVA2-fusion inhibition.xlsx]

## Sheet: Sheet1
Plate Name	"251108-RSV A2-ronghe-1G9-1D8-Fc"
Plate ID	"2768"
Description	""
Acquisition User	"MolDev"
Z Step	"1"
Measurement	"% Positive W2 (MultiWaveScoring)"
	"01"	"02"	"03"	"04"	"05"	"06"	"07"	"08"	"09"	"10"	"11"	"12"
A	""	""	""	""	""	""	""	""	""	""	""	""
B	""	0	0.836481	6.0712	9.85646	18.4672	18.5911	13.3542	15.6745	7.15835	0	""	7.15835	100	94.2928	58.577	32.7507	-25.9992	-26.8446	8.8861	-6.94499
C	""	0	0.026364	1.27355	7.00447	4.87671	12.7286	19.6376	10.9496	22.2889	0	""	22.2889	100	99.8201	91.3107	52.2094	66.7269	13.1545	-33.9847	25.2924
D	""	0.517063	0.078145	2.2911	7.83323	5.65986	5.07306	7.95699	3.19455	14.5227	0	""	14.5227	96.4721	99.4668	84.3681	46.5549	61.3835	65.3872	45.7105	78.204
E	""	0.350263	3.91439	12.9856	9.70996	10.0973	11.3591	8.7455	24.7219	4.46546	0	""	14.6567	97.6102	73.2926	11.401	33.7503	31.1075	22.4984	40.3306	-68.6742
F	""	0.416992	4.85597	14.9001	20.0749	6.99035	4.70962	3.09973	11.2998	4.59957	0	""		97.1549	66.8684	-1.66137	-36.9683	52.3058	67.8669	78.851	22.903
G	""	1.56333	6.85086	13.1136	15.63	19.6815	15.4209	16.1888	10.4813	12.8892	0	""		89.3336	53.2575	10.5277	-6.64138	-34.2842	-5.21472	-10.454	28.4875
H	""	""	""	""	""	""	""	""	""	""	""	""
Plate Name	"251108-RSV A2-ronghe-PVZ-8897-Fc"
Plate ID	"2769"
Description	""
Acquisition User	"MolDev"
Z Step	"1"
Measurement	"% Positive W2 (MultiWaveScoring)"
	"01"	"02"	"03"	"04"	"05"	"06"	"07"	"08"	"09"	"10"	"11"	"12"
A	""	""	""	""	""	""	""	""	""	""	""	""
B	""	12.7203	7.92585	16.6556	15.0963	10.9119	24.0909	13.9469	7.10059	16.1507	0	""	16.1507	34.3665	59.1046	14.0613	22.1069	43.6974	-24.3029	28.0375	63.3628
C	""	2.13214	8.93119	4.48322	12.3513	16.0181	13.3673	20.4912	10.3204	27.0337	0	""	27.0337	88.9987	53.9173	76.8677	36.2704	17.3507	31.0281	-5.72938	46.7494
D	""	7.95038	19.0421	12.0958	9.2709	20.108	7.94504	7.10833	22.0663	14.958	0	""	14.958	58.9781	1.74761	37.5887	52.1645	-3.75217	59.0056	63.3228	-13.8565
E	""	0	0	1.21304	10.442	18.0297	6.75439	8.24373	7.31495	12.9757	0	""	19.3808	100	100	91.259	24.7567	-29.9191	51.329	40.597	47.2897
F	""	0.319646	0.545906	3.30622	0.346106	8.47858	9.78032	10.6186	8.98148	6.19751	0	""	12.9757	97.6967	96.0663	76.1759	97.506	38.9047	29.5246	23.4841	35.2809
G	""	3.06622	3.93579	1.45871	7.08345	11.7488	7.02398	17.931	22.2179	22.4597	0	""	6.19751	77.9053	71.6393	89.4888	48.9578	15.3401	49.3864	-29.2078	-60.0985
H	""	""	""	""	""	""	""	""	""	""	""	""	22.4597
													13.8776
Plate Name	"251108-RSV A2-ronghe-1G9-1D8-his"
Plate ID	"2770"
Description	""
Acquisition User	"MolDev"
Z Step	"1"
Measurement	"% Positive W2 (MultiWaveScoring)"
	"01"	"02"	"03"	"04"	"05"	"06"	"07"	"08"	"09"	"10"	"11"	"12"
A	""	""	""	""	""	""	""	""	""	""	""	""
B	""	0.02805	3.4555	0.077081	7.65212	15.5086	9.66306	13.4474	13.9403	15.8759	0	""	15.8759	99.8233	78.2343	99.5145	51.8004	2.31357	39.1338	15.2968	12.1921
C	""	0.90834	0.234864	2.40864	11.4487	18.9247	4.74087	12.3496	15.4362	13.7444	0	""		94.2785	98.5206	84.8283	27.8863	-19.204	70.1379	22.2117	2.76961
D	""	2.13876	0.346113	4.46023	6.42005	14.2043	9.88155	9.56637	13.8839	24.0069	0.024839	""		86.5283	97.8199	71.9057	59.561	10.5292	37.7575	39.7428	12.5473
E	""	5.05213	2.86186	17.9767	5.03295	8.40531	21.139	9.64942	16.71	8.14671	1.16675	""		69.6667	82.8172	-7.93316	69.7819	49.534	-26.9198	42.0643	-0.327822
F	""	0.051908	10.8573	6.61834	8.04635	9.5679	12.1554	14.103	11.2932	7.27382	0	""		99.6883	34.8121	60.2631	51.6892	42.5538	27.0183	15.3248	32.195
G	""	0.027367	6.92923	11.0352	11.686	10.8489	17.3736	14.9478	18.334	16.6554	0	""	16.6554	99.8357	58.3965	33.744	29.8366	34.8626	-4.31211	10.2525	-10.0784
H	""	""	""	""	""	""	""	""	""	""	""	""
