# Supplementary material for: Broadly neutralizing nanobodies target a defined structural pivot site on the RSV fusion protein
Source: EMBO Mol Med. 2026 Apr 7;18(5):1866–83. doi: 10.1038/s44321-026-00412-w (PMC13179361; doi:10.1038/s44321-026-00412-w)
Supplement: Supplementary file 5 — Source data Fig. 3 [file 44321_2026_412_MOESM5_ESM.zip › Source Data-Figure 3/3E/RSV B Fusion inhibition.xlsx]

## Sheet: Sheet1
Plate Name	"251101-B-Rong-1G9-1D8-Fc"
Plate ID	"2754"
Description	""
Acquisition User	"MolDev"
Z Step	"1"
Measurement	"% Positive W2 (MultiWaveScoring)"									Virus
	"01"	"02"	"03"	"04"	"05"	"06"	"07"	"08"	"09"	"10"	"11"	"12"
A	""	""	""	""	""	""	""	""	""	""	""	""
B	""	0.455192	1.72056	0.790861	9.34959	9.62264	14.7474	16.7814	14.5621	22.4306	0.029895	""	22.4306	97.6498	91.1165	95.9167	51.7266	50.3168	23.8569	13.355	24.8136
C	""	0	0.085837	0.54535	8.2434	11.9281	16.6187	21.1408	15.0034	24.0014	0	""	24.0014	100	99.5568	97.1843	57.438	38.4134	14.1951	-9.15324	22.5351
D	""	2.24955	0.522648	0.464846	8.94608	9.61538	13.0113	14.4841	20.3486	18.1118	0.05872	""	18.1118	88.3852	97.3015	97.5999	53.81	50.3543	32.8206	25.2163	-5.06299
E	""	0	3.21839	6.02266	9.01325	12.2744	17.7108	9.97491	16.416	13.2874	0	""	13.2874	100	83.383	68.9041	53.4632	36.6254	8.55638	48.498	15.2416
F	""	0.11611	2.53201	4.43075	7.72025	6.50045	10.5084	13.4566	20.5051	17.5671	0	""	17.5671	99.4005	86.9268	77.1233	60.1391	66.4372	45.7435	30.5215	-5.87102
G	""	0	3.44828	0.879765	9.69605	10.8049	18.9386	18.0523	13.9497	20.8113	0	""	20.8113	100	82.196	95.4576	49.9378	44.2126	2.21706	6.79316	27.9755
H	""	""	""	""	""	""	""	""	""	""	""	""	19.3683
Plate Name	"251101-B-Rong-PVZ-8897-Fc"
Plate ID	"2755"
Description	""
Acquisition User	"MolDev"
Z Step	"1"
Measurement	"% Positive W2 (MultiWaveScoring)"
	"01"	"02"	"03"	"04"	"05"	"06"	"07"	"08"	"09"	"10"	"11"	"12"
A	""	""	""	""	""	""	""	""	""	""	""	""
B	""	1.06903	4.3659	9.15448	12.9421	12.2762	16.5074	15.5512	13.6755	11.433	0	""	11.433	94.0954	75.8855	49.4365	28.516	32.194	8.82358	14.105	24.4652
C	""	2.58799	0.154979	8.14038	12.0113	8.9297	13.7801	16.8293	16.2363	7.24328	0	""	7.24328	85.7056	99.144	55.0377	33.6572	50.678	23.8875	7.04561	10.321
D	""	0.659026	1.14423	7.62139	18.8357	9.13386	10.2676	13.4333	12.6586	13.1116	0	""	13.1116	96.36	93.68	57.9043	-4.03648	49.5503	43.2883	25.803	30.0819
E	""	10.5028	22.836	10.8682	16.0565	13.9694	14.7642	11.0598	16.417	18.1049	0	""	18.1049	41.9892	-26.1316	39.9709	11.3141	22.8419	18.4519	38.9127	9.32289
F	""	17.5897	18.4509	13.4767	20.141	24.4373	16.4945	10.8331	12.7393	11.3524	0	""	11.3524	2.84564	-1.91108	25.5632	-11.2461	-34.9762	8.89483	40.1648	29.6362
G	""	17.2303	15.8802	15.4525	13.6496	10.8367	15.2347	18.3542	17.0854	12.84	0	""	12.84	4.83074	12.2878	14.6502	24.6083	40.1449	15.8532	-1.37698	5.63107
H	""	""	""	""	""	""	""	""	""	""	""	""	12.3475
Plate Name	"251101-B-Rong-1G9-1D8-HIs"
Plate ID	"2756"
Description	""
Acquisition User	"MolDev"
Z Step	"1"
Measurement	"% Positive W2 (MultiWaveScoring)"
	"01"	"02"	"03"	"04"	"05"	"06"	"07"	"08"	"09"	"10"	"11"	"12"
A	""	""	""	""	""	""	""	""	""	""	""	""
B	""	0.117165	0.535555	4.7218	0.407807	7.13233	6.79406	18.4185	16.2596	14.3477	0	""	14.3477	99.4312	97.3999	77.0762	98.0201	65.3733	67.0156	10.5803	21.0615
C	""	0	0.716332	2.26881	5.60048	13.2888	7.29044	21.3509	19.8027	20.5978	0	""	20.5978	100	96.5223	88.9852	72.8103	35.4844	64.6057	-3.65622	3.86012
D	""	0.029002	0	0.028114	12.6323	9.93677	16.5605	25.0086	19.6805	17.1001	0	""	17.1001	99.8592	100	99.8635	38.6716	51.7581	19.6006	-21.4139	4.45339
E	""	0	1.28617	1.54683	7.86756	14.8633	19.7927	16.8861	15.6295	12.6235	0.027855	""	12.6235	100	92.4096	90.8713	53.5689	12.283	-16.8083	0.345243	7.76117
F	""	0.233168	0.544881	1.58968	7.51131	13.801	12.1617	16.395	16.6276	15.7726	0	""	15.7726	98.6239	96.7843	90.6184	55.6714	18.5522	28.2267	3.24351	1.8708
G	""	0.027925	1.88625	1.2828	16.1534	16.6087	18.8873	13.5459	17.7692	21.2259	0	""	21.2259	99.8352	88.8681	92.4294	4.66933	1.98234	-11.465	20.0577	-4.86645
H	""	""	""	""	""	""	""	""	""	""	""	""	16.9446
