# Supplementary material for: Broadly neutralizing nanobodies target a defined structural pivot site on the RSV fusion protein
Source: EMBO Mol Med. 2026 Apr 7;18(5):1866–83. doi: 10.1038/s44321-026-00412-w (PMC13179361; doi:10.1038/s44321-026-00412-w)
Supplement: Supplementary file 5 — Source data Fig. 3 [file 44321_2026_412_MOESM5_ESM.zip › Source Data-Figure 3/3F/20251110-RSV Long-fusion inhibition .CSV]

Plate Name	"251108-Long-ronghe-1G9-1D8-Fc"
Plate ID	"2771"
Description	""
Acquisition User	"MolDev"
Z Step	"1"
Measurement	"% Positive W2 (MultiWaveScoring)"									Virus	Cell
	"01"	"02"	"03"	"04"	"05"	"06"	"07"	"08"	"09"	"10"	"11"	"12"
A	""	""	""	""	""	""	""	""	""	""	""	""
B	""	2.1254	9.89181	15.4043	17.7344	20.9513	22.027	23.71	19.6047	22.8145	0	""	22.8145	90.43259059	55.47238352	30.65811389	20.16925501	5.688498762	0.846275039	-6.729687148	11.7501688
C	""	1.14226	9.59241	8.55711	17.9165	18.3613	19.3311	23.88	22.0559	23.481	0	""	23.481	94.8581589	56.82012154	61.48048616	19.3495386	17.34728787	12.98176907	-7.494935854	0.716182759
D	""	1.74113	9.56552	10.6434	17.5018	20.5658	24.0031	22.7536	24.6071	20.2688	0	""	20.2688	92.16236777	56.94116588	52.08912897	21.2162953	7.423812739	-8.049065946	-2.424487959	-10.76794958
E	""	2.83533	12.6316	17.2771	17.1532	22.1222	22.6205	26.962	22.125	21.5185	0	""	21.5185	87.23686698	43.13932028	22.22777403	22.78550529	0.417735764	-1.825343237	-21.36844474	0.405131668
F	""	3.38092	13.1207	16.819	19.113	25.6811	21.2898	25.0101	24.7497	23.2798	0	""	23.2798	84.7809138	40.93765474	24.28989422	13.96353815	-15.60252082	4.164753545	-12.58203916	-11.4098582
G	""	5.44646	15.3497	16.0388	19.983	22.7181	23.9031	27.3748	25.4866	21.9274	0	""	21.9274	75.48296196	30.90389377	27.80193563	10.04726536	-2.264686023	-7.598919649	-23.22664866	-14.72698627
H	""	""	""	""	""	""	""	""	""	""	""	""	22.215
Plate Name	"251108-Long-ronghe-PVZ-8897-Fc"
Plate ID	"2772"
Description	""
Acquisition User	"MolDev"
Z Step	"1"
Measurement	"% Positive W2 (MultiWaveScoring)"									Virus	Cell
	"01"	"02"	"03"	"04"	"05"	"06"	"07"	"08"	"09"	"10"	"11"	"12"
A	""	""	""	""	""	""	""	""	""	""	""	""
B	""	14.9211	19.7855	21.0355	25.8387	27.9334	28.1359	27.2155	29.9625	29.3202	0	""	29.3202	43.62588786	25.24746864	20.52478465	2.377588031	-5.536496902	-6.301571709	-2.824165029	-13.20273538
C	""	14.9735	22.1866	21.3606	21.5976	30.2994	26.2652	28.0771	28.0152	24.489	0	""	24.489	43.42791295	16.17575941	19.29650899	18.40108811	-14.47559317	0.766208251	-6.079416654	-5.845549343
D	""	13.1406	24.4501	22.6834	30.9703	28.4979	29.7864	26.0554	28.3361	21.6641	0	""	21.6641	50.35287895	7.623923228	14.29877588	-17.01035212	-7.669260994	-12.53740366	1.558863533	-7.057956778
E	""	1.07352	1.47589	1.63026	8.65868	18.6405	25.0498	32.131	28.125	26.3575	0	""	26.3575	95.94408342	94.42387033	93.84063775	67.28623243	29.57344718	5.358168354	-21.39564757	-6.260389905
F	""	0.033456	0.491481	8.3182	9.3667	16.6027	24.1977	29.6176	28.5656	26.1487	0.026631	""	26.1487	99.87359831	98.14311244	68.57261599	64.61122865	37.27255554	8.57752758	-11.89965241	-7.92504156
G	""	0	1.96078	4.67561	10.0938	18.735	22.7589	25.7085	31.2859	30.831	0	""	30.831	100	92.59188454	82.33485719	61.86413783	29.21641227	14.01352577	2.869502796	-18.20273538
H	""	""	""	""	""	""	""	""	""	""	""	""	26.46841667
Plate Name	"251108-Long-ronghe-1G9-1D8-his"
Plate ID	"2774"
Description	""
Acquisition User	"MolDev"
Z Step	"1"
Measurement	"% Positive W2 (MultiWaveScoring)"									Virus	Cell
	"01"	"02"	"03"	"04"	"05"	"06"	"07"	"08"	"09"	"10"	"11"	"12"
A	""	""	""	""	""	""	""	""	""	""	""	""
B	""	0	1.35659	9.33768	16.7415	24.3277	26.5548	30.5135	25.6378	26.6889	0	""	26.6889	100	94.54088531	62.42382294	32.62977867	2.101810865	-6.860362173	-22.79074447	-3.170221328
C	""	0	0.818275	6.84615	14.5172	18.3908	24.5154	25.6083	25.3488	25.3919	0.026316	""	25.3919	100	96.70714286	72.4501006	41.5806841	25.99275654	1.346478873	-3.051509054	-2.007243461
D	""	0.068918	5.70384	9.27057	14.4841	20.7154	22.9459	23.563	26.1342	24.3183	0	""	24.3183	99.72266398	77.04692153	62.6938833	41.7138833	16.63822938	7.662374245	5.179074447	-5.167806841
E	""	0.343053	12.9105	21.4502	23.1538	26.2228	24.7399	28.1224	26.1477	24.7693	0	""	24.7693	98.61950503	48.04627767	13.68128773	6.825754527	-5.524346076	0.44305835	-13.16861167	-5.222132797
F	""	1.16321	11.7967	20.7039	23.5585	24.2118	26.3806	19.7723	22.643	24.5156	0.026596	""	24.5156	95.31907445	52.52837022	16.68450704	5.197183099	2.568209256	-6.159356137	20.4334004	8.881287726
G	""	1.32834	13.9612	17.5744	22.9758	24.1816	28.3275	27.5264	24.8281	23.4219	0	""	23.4219	94.6545674	43.81810865	29.27806841	7.542052314	2.689738431	-13.99396378	-10.77022133	0.088128773
H	""	""	""	""	""	""	""	""	""	""	""	""	24.85098333
