# Supplementary material for: Broadly neutralizing nanobodies target a defined structural pivot site on the RSV fusion protein
Source: EMBO Mol Med. 2026 Apr 7;18(5):1866–83. doi: 10.1038/s44321-026-00412-w (PMC13179361; doi:10.1038/s44321-026-00412-w)
Supplement: Supplementary file 9 — Source data Fig. 7 [file 44321_2026_412_MOESM9_ESM.zip]

Archive with 21 entries (10 files):
- Source Data-Figure 7/
- Source Data-Figure 7/7A/
- Source Data-Figure 7/7A/animal experiments.png
- Source Data-Figure 7/7B-C/
- Source Data-Figure 7/7B-C/Body weight-5.xlsx
- Source Data-Figure 7/7D/
- Source Data-Figure 7/7D/Prophylactic (Lung).xlsx
- Source Data-Figure 7/7E/
- Source Data-Figure 7/7E/Prophylactic (Nasal turbinate).xlsx
- Source Data-Figure 7/7F/
- Source Data-Figure 7/7F/Therapeutic (Lung).xlsx
- Source Data-Figure 7/7G/
- Source Data-Figure 7/7G/Therapeutic (Nasal turbinate).xlsx
- Source Data-Figure 7/7H/
- Source Data-Figure 7/7H/Prophylactic (Lung).xlsx
- Source Data-Figure 7/7I/
- Source Data-Figure 7/7I/Prophylactic (Nasal turbinate).xlsx
- Source Data-Figure 7/7J/
- Source Data-Figure 7/7J/Therapeutic (Lung).xlsx
- Source Data-Figure 7/7K/
- Source Data-Figure 7/7K/Therapeutic (Nasal turbinate).xlsx
