# Supplementary material for: Broadly neutralizing nanobodies target a defined structural pivot site on the RSV fusion protein
Source: EMBO Mol Med. 2026 Apr 7;18(5):1866–83. doi: 10.1038/s44321-026-00412-w (PMC13179361; doi:10.1038/s44321-026-00412-w)
Supplement: Supplementary file 9 — Source data Fig. 7 [file 44321_2026_412_MOESM9_ESM.zip › Source Data-Figure 7/7B-C/Body weight-5.xlsx]

## Sheet: Weight Records
241028 Weight Records of Mice in the Fifth Batch of Animal Experiments（g）											241028 Weight Records of Mice in the Fifth Batch of Animal Experiments（g）
			241028	241029	241030	241031	241101	241102						241028	241029	241030	241031	241101	241102
1	P-1G9	1	20.38	20.08	20.16	20.42	21.31	21.54			1	P-1G9	1	100	98.528	98.9205	100.196	104.563	105.692
		2	20.25	20.51	19.64	19.56	20.47	20.78					2	100	101.284	96.9877	96.5926	101.086	102.617
		3	21.54	22	20.89	21.07	21.66	21.7					3	100	102.136	96.9824	97.818	100.557	100.743
		4	20.6	21.17	19.38	20.04	20.87	20.92					4	100	102.767	94.0777	97.2816	101.311	101.553
		5	19.74	20.09	19.75	19.24	19.72	19.72					5	100	101.773	100.051	97.4671	99.8987	99.8987
2	P-2A5	1	20.69	20.25	19.56	18.78	20.4	21.05			2	P-2A5	1	100	97.8734	94.5384	90.7685	98.5984	101.74
		2	21.3	21.79	21	19.33	21.3	22.13					2	100	102.3	98.5915	90.7512	100	103.897
		3	22.28	21.56	20.27	19.5	19.68	21.78					3	100	96.7684	90.9785	87.5224	88.3303	97.7558
		4	21.3	20.93	20.04	19.84	20.26	20.97					4	100	98.2629	94.0845	93.1455	95.1174	98.4507
		5	21.54	21.05	19.86	19.45	20.29	20.67					5	100	97.7252	92.2006	90.2971	94.1968	95.961
3	P-1D8	1	21.15	22.56	18.58	20.51	21.27	21.79			3	P-1D8	1	100	106.667	87.8487	96.974	100.567	103.026
		2	22.6	22.86	20.99	20.15	21.25	21.92					2	100	101.15	92.8761	89.1593	94.0265	96.9912
		3	21.83	21.68	19.44	18.92	19.84	20.71					3	100	99.3129	89.0518	86.6697	90.8841	94.8694
		4	21.53	21.84	18.98	20.24	21.3	21.17					4	100	101.44	88.1561	94.0084	98.9317	98.3279
		5	21.58	21.79	19.87	18.57	18.87	20.62					5	100	100.973	92.076	86.0519	87.4421	95.5514
4	P-Nirsevimab	1	19.21	19.14	17.94	16.96	17.75	18.77			4	P-Nirsevimab	1	100	99.6356	93.3889	88.2874	92.3998	97.7095
		2	20.3	20.02	17.7	18.16	19.95	19.96					2	100	98.6207	87.1921	89.4581	98.2759	98.3251
		3	20.98	19.45	19.44	18.3	20.3	21.09					3	100	92.7073	92.6597	87.2259	96.7588	100.524
		4	20.28	20.83	17.37	16.48	16.94	18.06					4	100	102.712	85.6509	81.2623	83.5306	89.0533
		5	21.54	21.24	19.71	19.5	21.42	21.93					5	100	98.6072	91.5042	90.5292	99.4429	101.811
5	T-1G9	1	18.49	18.48	17.5	16.41	17.56	18.46			5	T-1G9	1	100	99.9459	94.6458	88.7507	94.9703	99.8378
		2	21.87	21.59	19.98	19.66	20.34	21.2					2	100	98.7197	91.358	89.8948	93.0041	96.9364
		3	21.04	21.02	18.98	18.1	19.76	19.78					3	100	99.9049	90.2091	86.0266	93.9163	94.0114
		4	20.94	20.85	18.64	17.59	19	19.98					4	100	99.5702	89.0162	84.0019	90.7354	95.4155
		5	19.93	19.48	17.75	17.09	19.93	19.12					5	100	97.7421	89.0617	85.7501	100	95.9358
6	T-2A5	1	19.62	19.45	18.14	16.72	18.33	18.66			6	T-2A5	1	100	99.1335	92.4567	85.2192	93.4251	95.107
		2	22.49	22.4	19.79	18.78	18.31	21.79					2	100	99.5998	87.9947	83.5038	81.414	96.8875
		3	21.54	21.67	20.05	18.13	19.51	20.81					3	100	100.604	93.0826	84.169	90.5757	96.611
		4	20.25	20.15	18.19	17.16	17.87	19.46					4	100	99.5062	89.8272	84.7407	88.2469	96.0988
		5	21.43	21.48	20.16	18.88	19.49	20.95					5	100	100.233	94.0737	88.1008	90.9473	97.7601
7	T-1D8	1	20.75	21.03	19.56	19.04	20.22	21.35			7	T-1D8	1	100	101.349	94.2651	91.759	97.4458	102.892
		2	20.24	20.35	19.4	17.72	19.03	19.7					2	100	100.543	95.8498	87.5494	94.0217	97.332
		3	20.6	20.43	18.66	18.1	18.74	19.65					3	100	99.1748	90.5825	87.8641	90.9709	95.3883
		4	20.85	20.85	19.06	17.8	18.89	19.89					4	100	100	91.4149	85.3717	90.5995	95.3957
		5	20.74	20.68	19.03	18.1	19.12	19.86					5	100	99.7107	91.7551	87.271	92.189	95.757
8	T-Nirsevimab	1	22.19	21.81	20.3	19.23	20.38	21.39			8	T-Nirsevimab	1	100	98.2875	91.4826	86.6607	91.8432	96.3948
		2	19.26	19.27	17.99	16.72	15.07	17.51					2	100	100.052	93.406	86.812	78.2451	90.9138
		3	19.3	19.07	17.47	16.42	17.33	18.6					3	100	98.8083	90.5181	85.0777	89.7927	96.3731
		4	18.78	19.12	16.94	16.89	17.76	18.68					4	100	101.81	90.2023	89.9361	94.5687	99.4675
		5	19.62	19.65	17.24	16.44	18.37	19.05					5	100	100.153	87.8695	83.792	93.629	97.0948
9	PBS	1	19.87	20.13	18.1	16.85	18.3	19.24			9	PBS	1	100	101.309	91.0921	84.8012	92.0986	96.8294
		2	19.88	19.59	17.63	17.2	18.31	18.22					2	100	98.5412	88.6821	86.5191	92.1026	91.6499
		3	21.6	21.45	19.6	18.32	20.44	21.19					3	100	99.3056	90.7407	84.8148	94.6296	98.1019
		4	22.04	22.22	19.45	18.34	20	21.06					4	100	100.817	88.2486	83.2123	90.7441	95.5535
		5	21.45	21.54	18.8	18.85	19.4	20.62					5	100	100.42	87.6457	87.8788	90.4429	96.1305

## Sheet: 组织称重
Weighing of mouse lung and nose tissue（g）
			lung		nose
1	P-1G9	1	0.22		0.29
		2	0.27		0.3
		3	0.27		0.3
		4	0.22		0.23
		5	0.22		0.27
2	P-2A5	1	0.23		0.22
		2	0.24		0.27
		3	0.2		0.26
		4	0.23		0.37
		5	0.24		0.3
3	P-1D8	1	0.2		0.25
		2	0.19		0.25
		3	0.2		0.3
		4	0.2		0.29
		5	0.2		0.26
4	P-Nirsevimab	1	0.25		0.27
		2	0.3		0.27
		3	0.24		0.27
		4	0.18		0.41
		5	0.19		0.4
5	T-1G9	1	0.2		0.24
		2	0.18		0.35
		3	0.18		0.33
		4	0.18		0.36
		5	0.21		0.35
6	T-2A5	1	0.19		0.28
		2	0.19		0.24
		3	0.19		0.19
		4	0.19		0.37
		5	0.16		0.37
7	T-1D8	1	0.18		0.28
		2	0.18		0.29
		3	0.23		0.25
		4	0.23		0.25
		5	0.22		0.4
8	T-Nirsevimab	1	0.24		0.22
		2	0.2		0.35
		3	0.21		0.37
		4	0.21		0.36
		5	0.17		0.32
9	PBS	1	0.24		0.22
		2	0.15		0.32
		3	0.26		0.44
		4	0.23		0.24
		5	0.25		0.22
