# Supplementary material for: Broadly neutralizing nanobodies target a defined structural pivot site on the RSV fusion protein
Source: EMBO Mol Med. 2026 Apr 7;18(5):1866–83. doi: 10.1038/s44321-026-00412-w (PMC13179361; doi:10.1038/s44321-026-00412-w)
Supplement: Supplementary file 9 — Source data Fig. 7 [file 44321_2026_412_MOESM9_ESM.zip › Source Data-Figure 7/7D/Prophylactic (Lung).xlsx]

## Sheet: Sheet1
Well	Fluor	Target	Content	Sample	Biological Set Name	Cq	Cq Mean	Cq Std. Dev			P-1G9	L1-1	L1-2	L1-3	L1-4	L1-5
A03	SYBR	rsv	Unkn-02	L1-1		25.9871	26.272	0.403005			CT Mean	26.272	27.0679	26.5212	26.2429	29.2026
A04	SYBR	rsv	Unkn-02	L1-1		26.557	26.272	0.403005			10^	4.30284	4.11116	4.24282	4.30987	3.597
A05	SYBR	rsv	Unkn-03	L1-2		27.6157	27.0679	0.774747				20083.6	12916.9	17491.3	20411	3953.62
A06	SYBR	rsv	Unkn-03	L1-2		26.5201	27.0679	0.774747			1 ml of lung tissue lysate, 50 μl was taken for RNA extraction.	401671	258338	349826	408221	79072.5
A07	SYBR	rsv	Unkn-04	L1-3		26.4921	26.5212	0.0411482			lung(g)	0.22	0.27	0.27	0.22	0.22
A08	SYBR	rsv	Unkn-04	L1-3		26.5503	26.5212	0.0411482				1.82578e+06	956806	1.29565e+06	1.85555e+06	359420
A09	SYBR	rsv	Unkn-05	L1-4		25.9698	26.2429	0.386208			log	6.26145	5.98082	6.11249	6.26847	5.5556
A10	SYBR	rsv	Unkn-05	L1-4		26.516	26.2429	0.386208
A11	SYBR	rsv	Unkn-06	L1-5			0	0
A12	SYBR	rsv	Unkn-06	L1-5		29.2026	29.2026	0			P-1D8	L3-1	L3-2	L3-3	L3-4	L3-5
											CT Mean	27.4893	25.3899	24.6985	26.5497	27.0339
C03	SYBR	rsv	Unkn-14	L3-1		27.5244	27.4893	0.0497396			10^	4.00967	4.51529	4.68184	4.23596	4.11933
C04	SYBR	rsv	Unkn-14	L3-1		27.4541	27.4893	0.0497396				10225.1	32756.3	48066.2	17217	13162.3
C05	SYBR	rsv	Unkn-15	L3-2		25.9879	25.3899	0.845686			1 ml of lung tissue lysate, 50 μl was taken for RNA extraction.	204501	655126	961324	344339	263246
C06	SYBR	rsv	Unkn-15	L3-2		24.792	25.3899	0.845686			lung(g)	0.2	0.19	0.2	0.2	0.2
C07	SYBR	rsv	Unkn-16	L3-3		24.4253	24.6985	0.386353				1.02251e+06	3.44803e+06	4.80662e+06	1.7217e+06	1.31623e+06
C08	SYBR	rsv	Unkn-16	L3-3		24.9717	24.6985	0.386353			log	6.00967	6.53757	6.68184	6.23596	6.11933
C09	SYBR	rsv	Unkn-17	L3-4		26.5999	26.5497	0.0709004
C10	SYBR	rsv	Unkn-17	L3-4		26.4996	26.5497	0.0709004
C11	SYBR	rsv	Unkn-18	L3-5		26.9909	27.0339	0.0608455			P-Nirsevimab	L4-1	L4-2	L4-3	L4-4	L4-5		PBS	L9-1	L9-2	L9-3	L9-4	L9-5	Blank
C12	SYBR	rsv	Unkn-18	L3-5		27.077	27.0339	0.0608455			CT Mean	26.2976	25.4179	24.8634	27.897	24.7339		CT Mean	22.8103	21.8112	22.5807	22.2509	22.7601	39
											10^	4.29669	4.50856	4.64212	3.91146	4.6733		10^	5.13662	5.37725	5.19192	5.27134	5.1487	1.23726
D03	SYBR	rsv	Unkn-20	L4-1		26.4274	26.2976	0.183548				19800.9	32252.4	43865.7	8155.68	47130.1			136969	238369	155569	186786	140832	17.2689
D04	SYBR	rsv	Unkn-20	L4-1		26.1678	26.2976	0.183548			1 ml of lung tissue lysate, 50 μl was taken for RNA extraction.	396019	645048	877314	163114	942603		1 ml of lung tissue lysate, 50 μl was taken for RNA extraction.	2.73938e+06	4.76737e+06	3.11138e+06	3.73573e+06	2.81663e+06	345.378
D05	SYBR	rsv	Unkn-21	L4-2		25.7339	25.4179	0.446934			lung(g)	0.25	0.3	0.24	0.18	0.19			0.24	0.15	0.26	0.23	0.25	0.2
D06	SYBR	rsv	Unkn-21	L4-2		25.1019	25.4179	0.446934				1.58407e+06	2.15016e+06	3.65547e+06	906187	4.96107e+06			1.14141e+07	3.17825e+07	1.19669e+07	1.62423e+07	1.12665e+07	1726.89
D07	SYBR	rsv	Unkn-22	L4-3		24.6079	24.8634	0.361267			log	6.19978	6.33247	6.56294	5.95722	6.69558		log	7.05744	7.50219	7.07798	7.21065	7.05179	3.23726
D08	SYBR	rsv	Unkn-22	L4-3		25.1188	24.8634	0.361267
D09	SYBR	rsv	Unkn-23	L4-4		27.9175	27.897	0.0289673
D10	SYBR	rsv	Unkn-23	L4-4		27.8765	27.897	0.0289673
D11	SYBR	rsv	Unkn-24	L4-5		24.7339	0	0
D12	SYBR	rsv	Unkn-24	L4-5			0	0
											calibration curve
A01	SYBR	rsv	Unkn-01	10^8		7.22516	7.25527	0.0425829			10^8	10^7	10^6	10^5	10^4	10^3
A02	SYBR	rsv	Unkn-01	10^8		7.28538	7.25527	0.0425829			7.25527	14.0908	17.995	22.2794	24.2111	29.3897
B01	SYBR	rsv	Unkn-07	10^7		14.2753	14.0908	0.260966			0.50515
B02	SYBR	rsv	Unkn-07	10^7		13.9062	14.0908	0.260966			8	7	6	5	4	3
C01	SYBR	rsv	Unkn-13	10^6		17.4324	17.995	0.795722
C02	SYBR	rsv	Unkn-13	10^6		18.5577	17.995	0.795722
D01	SYBR	rsv	Unkn-19	10^5		22.1467	22.2794	0.187631			8.50515	7.50515	6.50515	5.50515	4.50515	3.50515
D02	SYBR	rsv	Unkn-19	10^5		22.4121	22.2794	0.187631			7.25527	14.0908	17.995	22.2794	24.2111	29.3897
E01	SYBR	rsv	Unkn-25	10^4		24.0164	24.2111	0.275298
E02	SYBR	rsv	Unkn-25	10^4		24.4057	24.2111	0.275298
F01	SYBR	rsv	Unkn-31	10^3		29.7535	29.3897	0.514416
F02	SYBR	rsv	Unkn-31	10^3		29.026	29.3897	0.514416
H03	SYBR	rsv	Unkn-44	L9-1		23.2595	22.8103	0.63536
H04	SYBR	rsv	Unkn-44	L9-1		22.361	22.8103	0.63536
H05	SYBR	rsv	Unkn-45	L9-2		21.962	21.8112	0.213309
H06	SYBR	rsv	Unkn-45	L9-2		21.6604	21.8112	0.213309
H07	SYBR	rsv	Unkn-46	L9-3		22.6025	22.5807	0.0308953
H08	SYBR	rsv	Unkn-46	L9-3		22.5588	22.5807	0.0308953
H09	SYBR	rsv	Unkn-47	L9-4		22.2153	22.2509	0.0504091
H10	SYBR	rsv	Unkn-47	L9-4		22.2865	22.2509	0.0504091
H11	SYBR	rsv	Unkn-48	L9-5		23.0092	22.7601	0.35222
H12	SYBR	rsv	Unkn-48	L9-5		22.5111	22.7601	0.35222
