# Supplementary material for: Broadly neutralizing nanobodies target a defined structural pivot site on the RSV fusion protein
Source: EMBO Mol Med. 2026 Apr 7;18(5):1866–83. doi: 10.1038/s44321-026-00412-w (PMC13179361; doi:10.1038/s44321-026-00412-w)
Supplement: Supplementary file 9 — Source data Fig. 7 [file 44321_2026_412_MOESM9_ESM.zip › Source Data-Figure 7/7E/Prophylactic (Nasal turbinate).xlsx]

## Sheet: Sheet1
Well	Fluor	Target	Content	Sample	Biological Set Name	Cq	Cq Mean	Cq Std. Dev
A03	SYBR	rsv	Unkn-02	N1-1		32.2071	31.9687	0.337081											calibration curve
A04	SYBR	rsv	Unkn-02	N1-1		31.7304	31.9687	0.337081			P-1G9	N1-1	N1-2	N1-3	N1-4	N1-5			10^8	10^7	10^6	10^5	10^4	10^3
A05	SYBR	rsv	Unkn-03	N1-2		34.0609	34.2798	0.309499			CT Mean	31.9687	34.2798	33.0937	32.6855	35.0943		CT	7.25527	14.0908	17.995	22.2794	24.2111	29.3897
A06	SYBR	rsv	Unkn-03	N1-2		34.4986	34.2798	0.309499			10^	2.92547	2.36884	2.65452	2.75284	2.17266		0.50515	8.5	7.5	6.5	5.5	4.5	3.5
A07	SYBR	rsv	Unkn-04	N1-3		33.1329	33.0937	0.0554298				842.305	233.8	451.356	566.031	148.82		CT	7.25527	14.0908	17.995	22.2794	24.2111	29.3897
A08	SYBR	rsv	Unkn-04	N1-3		33.0545	33.0937	0.0554298			1 ml of lung tissue lysate, 50 μl was taken for RNA extraction(copies/ul)	16846.1	4676	9027.11	11320.6	2976.39
A09	SYBR	rsv	Unkn-05	N1-4		32.8218	32.6855	0.192782			nose(g)	0.29	0.3	0.3	0.23	0.27
A10	SYBR	rsv	Unkn-05	N1-4		32.5492	32.6855	0.192782				58090	15586.7	30090.4	49220.1	11023.7
A11	SYBR	rsv	Unkn-06	N1-5			0	0			log	4.7641	4.19275	4.47843	4.69214	4.04233
A12	SYBR	rsv	Unkn-06	N1-5		35.0943	35.0943	0
C03	SYBR	rsv	Unkn-14	N3-1		32.161	32.3144	0.217013
C04	SYBR	rsv	Unkn-14	N3-1		32.4679	32.3144	0.217013			P-1D8	N3-1	N3-2	N3-3	N3-4	N3-5
C05	SYBR	rsv	Unkn-15	N3-2		33.6438	33.0359	0.859678			CT Mean	32.3144	33.0359	31.2315	33.0187	32.169
C06	SYBR	rsv	Unkn-15	N3-2		32.4281	33.0359	0.859678				2.84221	2.66843	3.10303	2.67257	2.87724
C07	SYBR	rsv	Unkn-16	N3-3		31.1181	31.2315	0.160348				695.364	466.048	1267.74	470.516	753.78
C08	SYBR	rsv	Unkn-16	N3-3		31.3449	31.2315	0.160348			1 ml of lung tissue lysate, 50 μl was taken for RNA extraction	13907.3	9320.97	25354.8	9410.33	15075.6
C09	SYBR	rsv	Unkn-17	N3-4		33.0689	33.0187	0.0709812			nose(g)	0.25	0.25	0.3	0.29	0.26
C10	SYBR	rsv	Unkn-17	N3-4		32.9685	33.0187	0.0709812				55629.2	37283.9	84515.9	32449.4	57983.1
C11	SYBR	rsv	Unkn-18	N3-5		32.5	32.169	0.468081			log	4.7453	4.57152	4.92694	4.51121	4.7633
C12	SYBR	rsv	Unkn-18	N3-4		31.838	32.169	0.468081
D03	SYBR	rsv	Unkn-20	N4-1		31.9002	31.7675	0.187705
D04	SYBR	rsv	Unkn-20	N4-1		31.6348	31.7675	0.187705			P-Nirsevimab	N4-1	N4-2	N4-3	N4-4	N4-5
D05	SYBR	rsv	Unkn-21	N4-2		31.2395	30.7196	0.735196			CT Mean	31.7675	30.7196	31.2765	31.8817	30.8095
D06	SYBR	rsv	Unkn-21	N4-2		30.1998	30.7196	0.735196				2.97394	3.22632	3.09219	2.94644	3.20468
D07	SYBR	rsv	Unkn-22	N4-3		30.4024	31.2765	1.23617				941.764	1683.91	1236.49	883.968	1602.06
D08	SYBR	rsv	Unkn-22	N4-3		32.1506	31.2765	1.23617			1 ml of lung tissue lysate, 50 μl was taken for RNA extraction	18835.3	33678.2	24729.9	17679.4	32041.3
D09	SYBR	rsv	Unkn-23	N4-4		32.3694	31.8817	0.689663			nose(g)	0.27	0.27	0.27	0.41	0.4
D10	SYBR	rsv	Unkn-23	N4-4		31.394	31.8817	0.689663				69760.3	124734	91592.2	43120.4	80103.2
D11	SYBR	rsv	Unkn-24	N4-5		31.0809	30.8095	0.383872			log	4.84361	5.09598	4.96186	4.63468	4.90365
D12	SYBR	rsv	Unkn-24	N4-5		30.5381	30.8095	0.383872
Another 96-well plate
C03	SYBR	rsv	Unkn-14	N9		31.3797	31.3952	0.0219142			PBS	N9--1	N9--2	N9--3	N9--4	N9--5
C04	SYBR	rsv	Unkn-14	N9		31.4107	31.3952	0.0219142			CT Mean	31.3952	29.1199	28.4401	28.9615	29.8419	40
C05	SYBR	rsv	Unkn-15	N9		29.1824	29.1199	0.0883838			10^	3.06361	3.61162	3.77536	3.64978	3.43774	0.991113
C06	SYBR	rsv	Unkn-15	N9		29.0574	29.1199	0.0883838				1157.73	4089.06	5961.62	4464.54	2739.93	9.79744
C07	SYBR	rsv	Unkn-16	N9		29.0108	28.7254	0.403563			1 ml of lung tissue lysate, 50 μl was taken for RNA extraction	23154.6	81781.3	119232	89290.9	54798.5	195.949
C08	SYBR	rsv	Unkn-16	N9		28.4401	28.7254	0.403563			nose(g)	0.22	0.32	0.44	0.24	0.22	0.2
C09	SYBR	rsv	Unkn-17	N9		28.9474	28.9615	0.0199683				105248	255566	270983	372045	249084	979.744
C10	SYBR	rsv	Unkn-17	N9		28.9756	28.9615	0.0199683				5.02222	5.4075	5.43294	5.5706	5.39635	2.99111
C11	SYBR	rsv	Unkn-18	N9		29.8503	29.8419	0.0119337
C12	SYBR	rsv	Unkn-18	N9		29.8334	29.8419	0.0119337
	A01	SYBR	rsv	Unkn-01	10^8	7.22516	7.25527	0.0425829
	A02	SYBR	rsv	Unkn-01	10^8	7.28538	7.25527	0.0425829
	B01	SYBR	rsv	Unkn-07	10^7	14.2753	14.0908	0.260966
	B02	SYBR	rsv	Unkn-07	10^7	13.9062	14.0908	0.260966
	C01	SYBR	rsv	Unkn-13	10^6	17.4324	17.995	0.795722
	C02	SYBR	rsv	Unkn-13	10^6	18.5577	17.995	0.795722
	D01	SYBR	rsv	Unkn-19	10^5	22.1467	22.2794	0.187631
	D02	SYBR	rsv	Unkn-19	10^5	22.4121	22.2794	0.187631
	E01	SYBR	rsv	Unkn-25	10^4	24.0164	24.2111	0.275298
	E02	SYBR	rsv	Unkn-25	10^4	24.4057	24.2111	0.275298
	F01	SYBR	rsv	Unkn-31	10^3	29.7535	29.3897	0.514416
	F02	SYBR	rsv	Unkn-31	10^3	29.026	29.3897	0.514416
