# Supplementary material for: Broadly neutralizing nanobodies target a defined structural pivot site on the RSV fusion protein
Source: EMBO Mol Med. 2026 Apr 7;18(5):1866–83. doi: 10.1038/s44321-026-00412-w (PMC13179361; doi:10.1038/s44321-026-00412-w)
Supplement: Supplementary file 9 — Source data Fig. 7 [file 44321_2026_412_MOESM9_ESM.zip › Source Data-Figure 7/7F/Therapeutic (Lung).xlsx]

## Sheet: Sheet1
Well	Fluor	Target	Content	Sample	Biological Set Name	Cq	Cq Mean	Cq Std. Dev				calibration curve
A01	SYBR	rsv	Unkn-01	10^8	7.22516	7.25527	0.0425829					10^8	10^7	10^6	10^5	10^4	10^3
A02	SYBR	rsv	Unkn-01	10^8	7.28538	7.25527	0.0425829					7.25527	14.0908	17.995	22.2794	24.2111	29.3897
B01	SYBR	rsv	Unkn-07	10^7	14.2753	14.0908	0.260966					0.50515
B02	SYBR	rsv	Unkn-07	10^7	13.9062	14.0908	0.260966					8	7	6	5	4	3
C01	SYBR	rsv	Unkn-13	10^6	17.4324	17.995	0.795722
C02	SYBR	rsv	Unkn-13	10^6	18.5577	17.995	0.795722					8.50515	7.50515	6.50515	5.50515	4.50515	3.50515
D01	SYBR	rsv	Unkn-19	10^5	22.1467	22.2794	0.187631					7.25527	14.0908	17.995	22.2794	24.2111	29.3897
D02	SYBR	rsv	Unkn-19	10^5	22.4121	22.2794	0.187631
E01	SYBR	rsv	Unkn-25	10^4	24.0164	24.2111	0.275298
E02	SYBR	rsv	Unkn-25	10^4	24.4057	24.2111	0.275298				T-1G9	L5-1	L5-2	L5-3	L5-4	L5-5
F01	SYBR	rsv	Unkn-31	10^3	29.7535	29.3897	0.514416				CT Mean	24.0279	23.3531	23.1374	23.8383	23.2783
F02	SYBR	rsv	Unkn-31	10^3	29.026	29.3897	0.514416				10^	4.84335	5.00588	5.05782	4.88902	5.0239
												69718.9	101364	114242	77449.4	105658
E03	SYBR	rsv	Unkn-26	L5-1	24.1485	24.0279	0.170605				1 ml of lung tissue lysate, 50 μl was taken for RNA extraction.	1.39438e+06	2.02729e+06	2.28483e+06	1.54899e+06	2.11315e+06
E04	SYBR	rsv	Unkn-26	L5-1	23.9073	24.0279	0.170605				lung(g)	0.2	0.18	0.18	0.18	0.21
E05	SYBR	rsv	Unkn-27	L5-2	23.6347	23.3531	0.398284					6.97189e+06	1.12627e+07	1.26935e+07	8.60549e+06	1.00626e+07
E06	SYBR	rsv	Unkn-27	L5-2	23.0714	23.3531	0.398284					6.84335	7.05164	7.10358	6.93478	7.00271
E07	SYBR	rsv	Unkn-28	L5-3	22.8578	23.1374	0.39541
E08	SYBR	rsv	Unkn-28	L5-3	23.417	23.1374	0.39541				T-1D8	L7-1	L7-2	L7-3	L7-4	L7-5
E09	SYBR	rsv	Unkn-29	L5-4	24.0501	23.8383	0.299526				CT Mean	24.3015	23.695	23.3202	25.1293	24.4085
E10	SYBR	rsv	Unkn-29	L5-4	23.6265	23.8383	0.299526				10^	4.77745	4.92352	5.01379	4.57806	4.75169
E11	SYBR	rsv	Unkn-30	L5-5	23.4318	23.2783	0.21707					59903	83853.7	103227	37849.6	56453.3
E12	SYBR	rsv	Unkn-30	L5-5	23.1248	23.2783	0.21707				1 ml of lung tissue lysate, 50 μl was taken for RNA extraction.	1.19806e+06	1.67707e+06	2.06453e+06	756992	1.12907e+06
											lung(g)	0.18	0.18	0.23	0.23	0.22
G03	SYBR	rsv	Unkn-38	L7-1	24.3036	24.3015	0.00291455					6.65589e+06	9.31708e+06	8.97622e+06	3.29127e+06	5.13212e+06
G04	SYBR	rsv	Unkn-38	L7-1	24.2994	24.3015	0.00291455					6.82321	6.96928	6.95309	6.51736	6.7103
G05	SYBR	rsv	Unkn-39	L7-2	23.841	23.695	0.206388
G06	SYBR	rsv	Unkn-39	L7-2	23.5491	23.695	0.206388				T-Nirsevimab	L8-1	L8-2	L8-3	L8-4	L8-5
G07	SYBR	rsv	Unkn-40	L7-3	23.2332	23.3202	0.123143				CT Mean		23.2142	23.2706	22.4365	21.1462
G08	SYBR	rsv	Unkn-40	L7-3	23.4073	23.3202	0.123143				10^		5.03932	5.02575	5.22664	5.53741
G09	SYBR	rsv	Unkn-41	L7-4	25.1592	25.1293	0.0422376						109477	106109	168515	344676
G10	SYBR	rsv	Unkn-41	L7-4	25.0995	25.1293	0.0422376				1 ml of lung tissue lysate, 50 μl was taken for RNA extraction.		2.18954e+06	2.12217e+06	3.3703e+06	6.89351e+06
G11	SYBR	rsv	Unkn-42	L7-5	24.4085	24.4085	0				lung(g)	0.24	0.2	0.21	0.21	0.17
G12	SYBR	rsv	Unkn-42	L7-5		0	0						1.09477e+07	1.01056e+07	1.6049e+07	4.05501e+07
													7.03932	7.00456	7.20545	7.60799
A03	SYBR	rsv	Unkn-02	L8-1	35.6878	35.6878	0
A04	SYBR	rsv	Unkn-02	L8-1		0	0
A05	SYBR	rsv	Unkn-03	L8-2	23.2285	23.2142	0.0202177
A06	SYBR	rsv	Unkn-03	L8-2	23.1999	23.2142	0.0202177				PBS	9--1	9--2	9--3	9--4	9--5	Blank
A07	SYBR	rsv	Unkn-04	L8-3	23.371	23.2706	0.141951				CT Mean	22.8103	21.8112	22.5807	22.2509	22.7601	39
A08	SYBR	rsv	Unkn-04	L8-3	23.1702	23.2706	0.141951				10^	5.13662	5.37725	5.19192	5.27134	5.1487	1.23726
A09	SYBR	rsv	Unkn-05	L8-4	22.4121	22.4365	0.0345271					136969	238369	155569	186786	140832	17.2689
A10	SYBR	rsv	Unkn-05	L8-4	22.4609	22.4365	0.0345271				1 ml of lung tissue lysate, 50 μl was taken for RNA extraction.	2.73938e+06	4.76737e+06	3.11138e+06	3.73573e+06	2.81663e+06	345.378
A11	SYBR	rsv	Unkn-06	L8-5	21.4286	21.1462	0.399313					0.24	0.15	0.26	0.23	0.25	0.2
A12	SYBR	rsv	Unkn-06	L8-5	20.8639	21.1462	0.399313					1.14141e+07	3.17825e+07	1.19669e+07	1.62423e+07	1.12665e+07	1726.89
											log	7.05744	7.50219	7.07798	7.21065	7.05179	3.23726
H04	SYBR	rsv	Unkn-44	L9-1	22.361	22.8103	0.63536
H05	SYBR	rsv	Unkn-45	L9-2	21.962	21.8112	0.213309
H06	SYBR	rsv	Unkn-45	L9-2	21.6604	21.8112	0.213309
H07	SYBR	rsv	Unkn-46	L9-3	22.6025	22.5807	0.0308953
H08	SYBR	rsv	Unkn-46	L9-3	22.5588	22.5807	0.0308953
H09	SYBR	rsv	Unkn-47	L9-4	22.2153	22.2509	0.0504091
H10	SYBR	rsv	Unkn-47	L9-4	22.2865	22.2509	0.0504091
H11	SYBR	rsv	Unkn-48	L9-5	23.0092	22.7601	0.35222
H12	SYBR	rsv	Unkn-48	L9-5	22.5111	22.7601	0.35222

## Sheet: Sheet2
			T-1G9	T-1D8	T-Nirsevimab	PBS
			6.84335	6.82321		7.05744
			7.05164	6.96928	7.03932	7.50219
			7.10358	6.95309	7.00456	7.07798							T-1G9	T-1D8	T-Nirsevimab	PBS
			6.93478	6.51736	7.20545	7.21065							3.94565	4.22763	4.84802	5.02222
			7.00271	6.7103	7.60799	7.05179							4.68137	4.66419	4.61632	5.4075
			6.98721	6.79465	7.21433	7.18001							4.2142	4.86718	4.69543	5.43294
													4.42046	4.27308	4.45521	5.5706
													4.00257	4.3488	4.83222	5.39635
		10^	9.70985e+06	6.23229e+06	1.63806e+07	1.51359e+07							4.25285	4.47618	4.68944	5.36592
			0.64151	0.411755		1						10^	17899.9	29934.9	48914.9	232231
			1.55882	2.42863									0.077078	0.128901		1
													12.9739	7.75788
