# Supplementary material for: Broadly neutralizing nanobodies target a defined structural pivot site on the RSV fusion protein
Source: EMBO Mol Med. 2026 Apr 7;18(5):1866–83. doi: 10.1038/s44321-026-00412-w (PMC13179361; doi:10.1038/s44321-026-00412-w)
Supplement: Supplementary file 9 — Source data Fig. 7 [file 44321_2026_412_MOESM9_ESM.zip › Source Data-Figure 7/7G/Therapeutic (Nasal turbinate).xlsx]

## Sheet: Sheet1
Well	Fluor	Target	Content	Sample	Cq	Cq Mean	Cq Std. Dev					T-1G9	N5-1	N5-2	N5-3	N5-4	N5-5
E03	SYBR	rsv	Unkn-26	N5-1	35.8456	35.7081	0.19441					CT Mean	35.7081	31.9731	34.0189	33.0056	34.7914
E04	SYBR	rsv	Unkn-26	N5-1	35.5706	35.7081	0.19441						2.02483	2.92441	2.43168	2.67573	2.24561
E05	SYBR	rsv	Unkn-27	N5-2	32.5801	31.9731	0.858442						105.884	840.257	270.197	473.95	176.04
E06	SYBR	rsv	Unkn-27	N5-2	31.3661	31.9731	0.858442					1 ml of lung tissue lysate, 50 μl was taken for RNA extraction	2117.68	16805.1	5403.94	9479	3520.8
E07	SYBR	rsv	Unkn-28	N5-3	33.9679	34.0189	0.0721276					nose(g)	0.24	0.35	0.33	0.36	0.35
E08	SYBR	rsv	Unkn-28	N5-3	34.0699	34.0189	0.0721276						8823.68	48014.7	16375.6	26330.5	10059.4
E09	SYBR	rsv	Unkn-29	N5-4	33.0842	33.0056	0.111139					log	3.94565	4.68137	4.2142	4.42046	4.00257
E10	SYBR	rsv	Unkn-29	N5-4	32.927	33.0056	0.111139
E11	SYBR	rsv	Unkn-30	N5-5	34.9332	34.7914	0.200541					T-1D8	N7-1	N7-2	N7-3	N7-4	N7-5
E12	SYBR	rsv	Unkn-30	N5-5	34.6496	34.7914	0.200541					CT Mean	34.2594	32.3836	31.8084	34.2751	33.1132
													2.37376	2.82556	2.96409	2.36999	2.64983
G03	SYBR	rsv	Unkn-38	N7-1	34.3569	34.2594	0.137986						236.463	669.202	920.651	234.415	446.512
G04	SYBR	rsv	Unkn-38	N7-1	34.1618	34.2594	0.137986					1 ml of lung tissue lysate, 50 μl was taken for RNA extraction	4729.25	13384	18413	4688.3	8930.24
G05	SYBR	rsv	Unkn-39	N7-2	32.025	32.3836	0.507113					nose(g)	0.28	0.29	0.25	0.25	0.4
G06	SYBR	rsv	Unkn-39	N7-2	32.7422	32.3836	0.507113						16890.2	46151.9	73652	18753.2	22325.6
G07	SYBR	rsv	Unkn-40	N7-3	32.2046	31.8084	0.56029						4.22763	4.66419	4.86718	4.27308	4.3488
G08	SYBR	rsv	Unkn-40	N7-3	31.4122	31.8084	0.56029
G09	SYBR	rsv	Unkn-41	N7-4	34.4786	34.2751	0.28787					T-Nirsevimab	N8-1	N8-2	N8-3	N8-4	N8-5
G10	SYBR	rsv	Unkn-41	N7-4	34.0715	34.2751	0.28787					CT Mean	32.1184	32.2432	31.8146	32.8614	31.5084
G11	SYBR	rsv	Unkn-42	N7-5	32.4448	33.1132	0.945244						2.88942	2.85936	2.9626	2.71048	3.03634
G12	SYBR	rsv	Unkn-42	N7-5	33.7815	33.1132	0.945244						775.204	723.363	917.492	513.43	1087.28
												1 ml of lung tissue lysate, 50 μl was taken for RNA extraction	15504.1	14467.3	18349.8	10268.6	21745.7
B03	SYBR	rsv	Unkn-08	N8	32.2148	32.1184	0.136217					nose(g)	0.22	0.35	0.37	0.36	0.32
B04	SYBR	rsv	Unkn-08	N8	32.0221	32.1184	0.136217						70473.1	41335	49594.2	28523.9	67955.3
B05	SYBR	rsv	Unkn-09	N8	32.1435	32.2432	0.141045						4.84802	4.61632	4.69543	4.45521	4.83222
B06	SYBR	rsv	Unkn-09	N8	32.343	32.2432	0.141045
B07	SYBR	rsv	Unkn-10	N8	32.0292	31.8146	0.303577					PBS	N9--1	N9--2	N9--3	N9--4	N9--5
B08	SYBR	rsv	Unkn-10	N8	31.5999	31.8146	0.303577					CT Mean	31.3952	29.1199	28.4401	28.9615	29.8419	40
B09	SYBR	rsv	Unkn-11	N8	32.6986	32.8614	0.23012					10^	3.06361	3.61162	3.77536	3.64978	3.43774	0.991113
B10	SYBR	rsv	Unkn-11	N8	33.0241	32.8614	0.23012						1157.73	4089.06	5961.62	4464.54	2739.93	9.79744
B11	SYBR	rsv	Unkn-12	N8	31.7487	31.5084	0.339833					1 ml of lung tissue lysate, 50 μl was taken for RNA extraction	23154.6	81781.3	119232	89290.9	54798.5	195.949
B12	SYBR	rsv	Unkn-12	N8	31.2681	31.5084	0.339833					nose(g)	0.22	0.32	0.44	0.24	0.22	0.2
													105248	255566	270983	372045	249084	979.744
C03	SYBR	rsv	Unkn-14	N9	31.3797	31.3952	0.0219142						5.02222	5.4075	5.43294	5.5706	5.39635	2.99111
C04	SYBR	rsv	Unkn-14	N9	31.4107	31.3952	0.0219142
C05	SYBR	rsv	Unkn-15	N9	29.1824	29.1199	0.0883838
C06	SYBR	rsv	Unkn-15	N9	29.0574	29.1199	0.0883838					calibration curve
C07	SYBR	rsv	Unkn-16	N9	29.0108	28.7254	0.403563					10^8	10^7	10^6	10^5	10^4	10^3
C08	SYBR	rsv	Unkn-16	N9	28.4401	28.7254	0.403563				CT	7.25527	14.0908	17.995	22.2794	24.2111	29.3897
C09	SYBR	rsv	Unkn-17	N9	28.9474	28.9615	0.0199683				0.50515	8.5	7.5	6.5	5.5	4.5	3.5
C10	SYBR	rsv	Unkn-17	N9	28.9756	28.9615	0.0199683				CT	7.25527	14.0908	17.995	22.2794	24.2111	29.3897
C11	SYBR	rsv	Unkn-18	N9	29.8503	29.8419	0.0119337
C12	SYBR	rsv	Unkn-18	N9	29.8334	29.8419	0.0119337
A01	SYBR	rsv	Unkn-01	10^8	7.22516	7.25527	0.0425829
A02	SYBR	rsv	Unkn-01	10^8	7.28538	7.25527	0.0425829
B01	SYBR	rsv	Unkn-07	10^7	14.2753	14.0908	0.260966
B02	SYBR	rsv	Unkn-07	10^7	13.9062	14.0908	0.260966
C01	SYBR	rsv	Unkn-13	10^6	17.4324	17.995	0.795722
C02	SYBR	rsv	Unkn-13	10^6	18.5577	17.995	0.795722
D01	SYBR	rsv	Unkn-19	10^5	22.1467	22.2794	0.187631
D02	SYBR	rsv	Unkn-19	10^5	22.4121	22.2794	0.187631
E01	SYBR	rsv	Unkn-25	10^4	24.0164	24.2111	0.275298
E02	SYBR	rsv	Unkn-25	10^4	24.4057	24.2111	0.275298
F01	SYBR	rsv	Unkn-31	10^3	29.7535	29.3897	0.514416
F02	SYBR	rsv	Unkn-31	10^3	29.026	29.3897	0.514416
