# Supplementary material for: Broadly neutralizing nanobodies target a defined structural pivot site on the RSV fusion protein
Source: EMBO Mol Med. 2026 Apr 7;18(5):1866–83. doi: 10.1038/s44321-026-00412-w (PMC13179361; doi:10.1038/s44321-026-00412-w)
Supplement: Supplementary file 9 — Source data Fig. 7 [file 44321_2026_412_MOESM9_ESM.zip › Source Data-Figure 7/7H/Prophylactic (Lung).xlsx]

## Sheet: Sheet1
lung-titer
P-1G9	L1-1	L1-2	L1-3	L1-4	L1-5
	0.25	0.25	0.25	0.25	0.25
	1.77828	1.77828	1.77828	1.77828	1.77828
	35.5656	35.5656	35.5656	35.5656	35.5656
lung(g)	0.22	0.27	0.27	0.22	0.22
	161.662	131.724	131.724	161.662	161.662
	2.20861	2.11967	2.11967	2.20861	2.20861
P-1D8	L3-1	L3-2	L3-3	L3-4	L3-5
	0.25	1	0.25	0.75	0.75
	1.77828	10	1.77828	5.62341	5.62341
	35.5656	200	35.5656	112.468	112.468
lung(g)	0.2	0.19	0.2	0.2	0.2
	177.828	1052.63	177.828	562.341	562.341
	2.25	3.02228	2.25	2.75	2.75
P-Nirsevimab	L4-1	L4-2	L4-3	L4-4	L4-5
	0.25	1	1	0.25	1
	1.77828	10	10	1.77828	10
	35.5656	200	200	35.5656	200
lung(g)	0.25	0.3	0.24	0.18	0.19
	142.262	666.667	833.333	197.587	1052.63
	2.15309	2.82391	2.92082	2.29576	3.02228
PBS	L9-1	L9-2	L9-3	L9-4	L9-5	Test line
CPE	2.75	3	3	3.25	3.25	0.25
50ul	562.341	1000	1000	1778.28	1778.28	1.77828
TCID50/ml	11246.8	20000	20000	35565.6	35565.6	35.5656
g-lung	0.24	0.15	0.26	0.23	0.25	0.2
	46861.8	133333	76923.1	154633	142262	177.828
	4.67082	5.12494	4.88606	5.1893	5.15309	2.25
