# Supplementary material for: Broadly neutralizing nanobodies target a defined structural pivot site on the RSV fusion protein
Source: EMBO Mol Med. 2026 Apr 7;18(5):1866–83. doi: 10.1038/s44321-026-00412-w (PMC13179361; doi:10.1038/s44321-026-00412-w)
Supplement: Supplementary file 9 — Source data Fig. 7 [file 44321_2026_412_MOESM9_ESM.zip › Source Data-Figure 7/7I/Prophylactic (Nasal turbinate).xlsx]

## Sheet: Sheet1
Nose-titer
P-1G9	N1-1	N1-2	N1-3	N1-4	N1-5
	0.25	0.25	0.25	0.25	0.25
	1.77828	1.77828	1.77828	1.77828	1.77828
	35.5656	35.5656	35.5656	35.5656	35.5656
nose(g)	0.29	0.3	0.3	0.23	0.27
	122.64	118.552	118.552	154.633	131.724
	2.08863	2.07391	2.07391	2.1893	2.11967
P-1D8	N3-1	N3-2	N3-3	N3-4	N3-5
	0.25	0.25	0.25	1	0.25
	1.77828	1.77828	1.77828	10	1.77828
	35.5656	35.5656	35.5656	200	35.5656
nose(g)	0.25	0.25	0.3	0.29	0.26
	142.262	142.262	118.552	689.655	136.791
	2.15309	2.15309	2.07391	2.83863	2.13606
P-Nirsevimab	N4-1	N4-2	N4-3	N4-4	N4-5
	0.25	0.25	0.25	0.25	0.25
	1.77828	1.77828	1.77828	1.77828	1.77828
	35.5656	35.5656	35.5656	35.5656	35.5656
nose(g)	0.27	0.27	0.27	0.41	0.4
	131.724	131.724	131.724	86.7453	88.914
	2.11967	2.11967	2.11967	1.93825	1.94897
PBS	N9-1	N9-2	N9-3	N9-4	N9-5	Test line
CPE	1	1.75	1.75	1	1.75	0.25
50ul	10	56.2341	56.2341	10	56.2341	1.77828
TCID50/ml	200	1124.68	1124.68	200	1124.68	35.5656
nose(g)	0.22	0.32	0.44	0.24	0.22	0.2
	909.091	3514.63	2556.1	833.333	5112.19	177.828
	2.95861	3.54588	3.40758	2.92082	3.70861	2.25
