# Supplementary material for: Broadly neutralizing nanobodies target a defined structural pivot site on the RSV fusion protein
Source: EMBO Mol Med. 2026 Apr 7;18(5):1866–83. doi: 10.1038/s44321-026-00412-w (PMC13179361; doi:10.1038/s44321-026-00412-w)
Supplement: Supplementary file 9 — Source data Fig. 7 [file 44321_2026_412_MOESM9_ESM.zip › Source Data-Figure 7/7J/Therapeutic (Lung).xlsx]

## Sheet: Sheet1
T-1G9	L5-1	L5-2	L5-3	L5-4	L5-5
	0.25	0.25	0.25	0.25	0.25
	1.77828	1.77828	1.77828	1.77828	1.77828
	35.5656	35.5656	35.5656	35.5656	35.5656
lung(g)	0.2	0.18	0.18	0.18	0.21
	177.828	197.587	197.587	197.587	169.36
	2.25	2.29576	2.29576	2.29576	2.22881
T-1D8	L7-1	L7-2	L7-3	L7-4	L7-5
	0.25	0.25	1	0.25	0.75
	1.77828	1.77828	10	1.77828	5.62341
	35.5656	35.5656	200	35.5656	112.468
lung(g)	0.18	0.18	0.23	0.23	0.22
	197.587	197.587	869.565	154.633	511.219
	2.29576	2.29576	2.9393	2.1893	2.70861
T-8897	L8-1	L8-2	L8-3	L8-4	L8-5
	1	1	0.25	0.25	1
	10	10	1.77828	1.77828	10
	200	200	35.5656	35.5656	200
lung(g)	0.24	0.2	0.21	0.21	0.17
	833.333	1000	169.36	169.36	1176.47
	2.92082	3	2.22881	2.22881	3.07058
PBS	L9-1	L9-2	L9-3	L9-4	L9-5	Test line
CPE	2.75	3	3	3.25	3.25	0.25
50ul	562.341	1000	1000	1778.28	1778.28	1.77828
TCID50/ml	11246.8	20000	20000	35565.6	35565.6	35.5656
g-lung	0.24	0.15	0.26	0.23	0.25	0.2
	46861.8	133333	76923.1	154633	142262	177.828
	4.67082	5.12494	4.88606	5.1893	5.15309	2.25
