# Supplementary material for: Broadly neutralizing nanobodies target a defined structural pivot site on the RSV fusion protein
Source: EMBO Mol Med. 2026 Apr 7;18(5):1866–83. doi: 10.1038/s44321-026-00412-w (PMC13179361; doi:10.1038/s44321-026-00412-w)
Supplement: Supplementary file 9 — Source data Fig. 7 [file 44321_2026_412_MOESM9_ESM.zip › Source Data-Figure 7/7K/Therapeutic (Nasal turbinate).xlsx]

## Sheet: Sheet1
		T-1G9	N5-1	N5-2	N5-3	N5-4	N5-5
			0.25	0.25	1	1	1
			1.77828	1.77828	10	10	10
			35.5656	35.5656	200	200	200
		nose(g)	0.24	0.35	0.33	0.36	0.35
			148.19	101.616	606.061	555.556	571.429
			2.17082	2.00696	2.78252	2.74473	2.75696
		T-1D8	N7-1	N7-2	N7-3	N7-4	N7-5
			0.25	0.25	0.25	0.25	1
			1.77828	1.77828	1.77828	1.77828	10
			35.5656	35.5656	35.5656	35.5656	200
		nose(g)	0.28	0.29	0.25	0.25	0.4
			127.02	122.64	142.262	142.262	500
			2.10387	2.08863	2.15309	2.15309	2.69897
		T-Nirsevimab	N8-1	N8-2	N8-3	N8-4	N8-5
			1	0.25	0.25	1	0.25
			10	1.77828	1.77828	10	1.77828
			200	35.5656	35.5656	200	35.5656
		nose(g)	0.22	0.35	0.37	0.36	0.32
			909.091	101.616	96.1232	555.556	111.142
			2.95861	2.00696	1.98283	2.74473	2.04588
		PBS	N9-1	N9-2	N9-3	N9-4	N9-5	Test line
		CPE	1	1.75	1.75	1	1.75	0.25
		50ul	10	56.2341	56.2341	10	56.2341	1.77828
		TCID50/ml	200	1124.68	1124.68	200	1124.68	35.5656
		nose(g)	0.22	0.32	0.44	0.24	0.22	0.2
			909.091	3514.63	2556.1	833.333	5112.19	177.828
			2.95861	3.54588	3.40758	2.92082	3.70861	2.25
